# Supplementary material for: Immune Gene Repertoire of Soft Scale Insects (Hemiptera: Coccidae)
Source: Int J Mol Sci. 2024 Apr 30;25(9):4922. doi: 10.3390/ijms25094922 (PMC11084805; doi:10.3390/ijms25094922)
Supplement: Supplementary file 1 [file ijms-25-04922-s001.zip]

Archive with 1 entries (1 files):
- ijms-2965955-supplementary.pdf
